# Supplementary material for: Systematic analysis of the expression profile and prognostic significance of m6A regulators and PD-L1 in hepatocellular carcinoma
Source: Discov Oncol. 2022 Nov 25;13:131. doi: 10.1007/s12672-022-00595-x (PMC9700556; doi:10.1007/s12672-022-00595-x)
Supplement: Supplementary file 6 — Additional file6 (XLSX 342 KB) Table S1. PCR primer sequence information. [file 12672_2022_595_MOESM6_ESM.xlsx]

## Sheet: Sheet1
PCR primer sequence information
Primer information	Primer name	Primer sequence（5'-3')
NM_015496.5	H-KIAA1429-S	TCTGGTGCTAAGAGGCTGGTAT
	H-KIAA1429-A	CTTCATCATCATCAGGTGGAGG
NM_019852.5	H-METTL3-S	CAGCACAGCTTCAGCAGTTCC
	H-METTL3-A	CGTGGAGATGGCAAGACAGA
NM_001201545.2	H-RBM15-S	GTGAGCGGAGCAAGAAGTTAGG
	H-RBM15-A	CTATAACTATGCAAGCGGCTACTG
NM_001076788.2	H-ZC3H13-S	CACTCGTGATGCCCATGACTAC
	H-ZC3H13-A	GAGCCTCGACTTCCCTTTTCA
NM_024086.4	H-METTL16-S	TTGGAGCAACCTTGAATGGC
	H-METTL16-A	CATCAGGAGTGTCTTCTGTGGC
NM_020961.4	H-METTL14-S	GGCAGAAGTTACGGCGACAG
	H-METTL14-A	GGAGCAGAGGTATCATAGGAAGC
NM_001270531.2	H-WTAP-S	GCCTGGAAGTTTACGCCTGAT
	H-WTAP-A	TCAAGTTGTGCAATACGTCCCT
NM_017758.4	H-ALKBH5 -S	TCAAGCCTATTCGGGTGTCG
	H-ALKBH55 -A	GAGCTGCTCAGGGACTTTGT
NM_001080432.3	H-FTO-S	GCCAGGTGCCAGTCACGAAT
	H-FTO-A	TGTGAGGTCAAACGGCAGAG
NM_001077442.2	H-HNRNPC-S	CGCTCCATGAACTCCCGTGT
	H-HNRNPC-A	GTTCTGTTACTGACCCGTACATCTC
NM_001031732.4	H-YTHDC1-S	AAATTATCATCTTCCGTTCGTGCT
	H-YTHDC1-A	TCTCATTTACAGGGAGCGTGG
NM_001345975.2	H-YTHDC2-S	CTATCGCTGTGGCTGAAAGAGT
	H-YTHDC2-A	CCTGCCATCAATGTACGAAGC
NM_017798.4	H-YTHDF1-S	TGACAATGACTTTGAGCCCTACC
	H-YTHDF1-A	CCAATGGACGGCGGGTAAT
NM_001172828.2	H-YTHDF2-S	TTCCCAATAGCCAACTGCG
	H-YTHDF2-A	TATTTCCCACGACCTTGACG
NM_001277813.1	H-YTHDF3-S	GCAGAGGAAACAGGCGAAGA
	H-YTHDF3-A	TGTTGACCAAGAAATGGAGGG
NM_000345.4	H-PDCD1-S	CAGCAGTAGCCCAGAAGACAGT
	H-PDCD1-A	GGCATTTCATAAGCCTCATTGTC
NM_001267706.1	H-PD-L1-S	AGAACTACCTCTGGCACATCCTC
	H-PD-L1-A	AACGGAAGATGAATGTCAGTGCTA
NM_002046	H-GAPDH-S	GGAAGCTTGTCATCAATGGAAATC
	H-GAPDH-A	TGATGACCCTTTTGGCTCCC
