# Supplementary material for: Systematic analysis of the expression profile and prognostic significance of m6A regulators and PD-L1 in hepatocellular carcinoma
Source: Discov Oncol. 2022 Nov 25;13:131. doi: 10.1007/s12672-022-00595-x (PMC9700556; doi:10.1007/s12672-022-00595-x)
Supplement: Supplementary file 9 — Additional file9 (XLSX 103 KB) Table S4. The related top 100 genes of m6A regulators and PD-L1. [file 12672_2022_595_MOESM9_ESM.xlsx]

## Sheet: KIAA1429
Correlated Gene	Cytoband	Spearman's Correlation	p-Value	q-Value
NUDCD1	8q23.1	0.77	2.02e-74	2.26e-70
PTK2	8q24.3	0.77	2.25e-74	2.26e-70
PABPC1	8q22.3	0.759	4.04e-71	2.7e-67
WASHC5	8q24.13	0.731	1.9e-63	9.54e-60
ATP6V1C1	8q22.3	0.729	4.25e-63	1.71e-59
UBR5	8q22.3	0.722	3.09e-61	1.04e-57
STAU2	8q21.11	0.721	3.82e-61	1.1e-57
UTP23	8q24.11	0.714	2.06e-59	5.16e-56
ZNF7	8q24.3	0.71	1.53e-58	3.41e-55
MTDH	8q22.1	0.702	1.24e-56	2.48e-53
PABPC3	13q12.13	0.701	2.18e-56	3.99e-53
AZIN1	8q22.3	0.688	1.22e-53	2.04e-50
INTS8	8q22.1	0.685	6.24e-53	9.65e-50
DPY19L4	8q22.1	0.683	1.81e-52	2.6e-49
ZNF696	8q24.3	0.677	2.49e-51	3.34e-48
WWP1	8q21.3	0.675	6.14e-51	7.71e-48
CPNE3	8q21.3	0.671	4.43e-50	5.24e-47
TERF1	8q21.11	0.67	7.48e-50	8.35e-47
OTUD6B	8q21.3	0.669	9.12e-50	9.64e-47
PEX2	8q21.13	0.669	1.16e-49	1.16e-46
RAD21	8q24.11	0.665	4.92e-49	4.71e-46
DCAF13	8q22.3	0.66	6.23e-48	5.69e-45
EIF3E	8q23.1	0.654	8.13e-47	7.1e-44
TATDN1	8q24.13	0.653	8.73e-47	7.31e-44
PTDSS1	8q22.1	0.653	9.6e-47	7.72e-44
ARFGEF1	8q13.2	0.652	1.72e-46	1.33e-43
EIF3H	8q23.3-q24.11	0.644	3.66e-45	2.73e-42
ZFAND1	8q21.13	0.643	6.41e-45	4.6e-42
EMC2	8q23.1	0.643	8.13e-45	5.63e-42
RNF139	8q24.13	0.641	1.39e-44	9.34e-42
ZNF252P	8q24.3	0.64	2.36e-44	1.53e-41
PHF20L1	8q24.22	0.638	4.2e-44	2.63e-41
STK3	8q22.2	0.637	8.41e-44	5.12e-41
SCRIB	8q24.3	0.635	1.51e-43	8.92e-41
VPS13B	8q22.2	0.635	2.01e-43	1.15e-40
TGS1	8q12.1	0.632	4.89e-43	2.73e-40
MTERF3	8q22.1	0.63	1.4e-42	7.57e-40
AGO2	8q24.3	0.625	7.28e-42	3.85e-39
NBN	8q21.3	0.625	9.49e-42	4.89e-39
ZNF623	8q24.3	0.622	2.15e-41	1.08e-38
FAM91A1	8q24.13	0.615	2.99e-40	1.46e-37
NSMCE2	8q24.13	0.609	3.57e-39	1.71e-36
CSPP1	8q13.1-q13.2	0.605	1.31e-38	6.14e-36
FAM49B	8q24.21	0.603	2.6e-38	1.19e-35
ZNF706	8q22.3	0.602	4.42e-38	1.97e-35
ZNF16	8q24.3	0.601	4.63e-38	2.02e-35
COPS5	8q13.1	0.599	9.59e-38	4.1e-35
ZNF707	8q24.3	0.599	1.28e-37	5.35e-35
ZNF251	8q24.3	0.593	9.9e-37	4.06e-34
EBAG9	8q23.2	0.591	1.59e-36	6.38e-34
TMEM68	8q12.1	0.59	2.37e-36	9.32e-34
TAF2	8q24.12	0.59	2.65e-36	1.02e-33
PRKDC	8q11.21	0.579	8.06e-35	3.05e-32
POLR2K	8q22.2	0.578	1.1e-34	4.08e-32
ZFP41	8q24.3	0.578	1.42e-34	5.18e-32
C8ORF33	8q24.3	0.577	1.81e-34	6.49e-32
TRAM1	8q13.3	0.575	3.08e-34	1.08e-31
ARMC1	8q13.1	0.571	1.16e-33	4.02e-31
TRMT12	8q24.13	0.571	1.21e-33	4.11e-31
VCPIP1	8q13.1	0.568	3.08e-33	1.03e-30
RMDN1	8q21.3	0.566	5e-33	1.65e-30
CPSF1	8q24.3	0.566	5.5e-33	1.78e-30
SNTB1	8q24.12	0.566	5.77e-33	1.84e-30
CHRAC1	8q24.3	0.559	5.04e-32	1.58e-29
FAM83H	8q24.3	0.559	5.51e-32	1.7e-29
RB1CC1	8q11.23	0.558	6.1e-32	1.86e-29
ZC3H3	8q24.3	0.558	6.61e-32	1.98e-29
SLC25A32	8q22.3	0.552	3.43e-31	1.01e-28
MRPL13	8q24.12	0.552	4.29e-31	1.25e-28
RRS1	8q13.1	0.549	9.53e-31	2.73e-28
UBE2W	8q21.11	0.546	2.21e-30	6.26e-28
MTBP	8q24.12	0.544	3.82e-30	1.07e-27
DSCC1	8q24.12	0.544	3.98e-30	1.1e-27
ZNF250	8q24.3	0.543	5.04e-30	1.37e-27
YWHAZ	8q22.3	0.542	7.45e-30	1.99e-27
C8ORF76	8q24.13	0.542	7.98e-30	2.11e-27
YTHDF3	8q12.3	0.54	1.16e-29	3.03e-27
ZHX2	8q24.13	0.536	3.66e-29	9.42e-27
CHD7	8q12.2	0.535	4.92e-29	1.25e-26
HSF1	8q24.3	0.53	1.99e-28	4.98e-26
PUF60	8q24.3	0.53	2.01e-28	4.98e-26
TCEA1	8q11.23	0.529	2.56e-28	6.26e-26
RPL7	8q21.11	0.528	3.19e-28	7.71e-26
ZNF572	8q24.13	0.524	1.18e-27	2.83e-25
TBC1D31	8q24.13	0.523	1.48e-27	3.49e-25
EFR3A	8q24.22	0.52	3.26e-27	7.62e-25
LRRC14	8q24.3	0.519	3.63e-27	8.37e-25
MED30	8q24.11	0.519	4.52e-27	1.03e-24
BOP1	8q24.3	0.518	5.71e-27	1.29e-24
RAB2A	8q12.1-q12.2	0.514	1.37e-26	3.05e-24
ATAD2	8q24.13	0.513	1.79e-26	3.96e-24
HSP90AB1	6p21.1	0.509	6.11e-26	1.33e-23
ANKRD46	8q22.3	0.507	9.44e-26	2.04e-23
MTFR1	8q13.1	0.505	1.58e-25	3.37e-23
TOP1MT	8q24.3	0.503	2.48e-25	5.24e-23
RIPK2	8q21.3	0.501	4.8e-25	1e-22
DERL1	8q24.13	0.499	7.05e-25	1.46e-22
TMEM64	8q21.3	0.499	7.17e-25	1.47e-22
ZNF34	8q24.3	0.498	8.63e-25	1.75e-22
HGH1	8q24.3	0.498	9.64e-25	1.94e-22

## Sheet: METTL3
Correlated Gene	Cytoband	Spearman's Correlation	p-Value	q-Value
PARP2	14q11.2	0.488	1.1e-23	2.22e-19
DLG5	10q22.3	0.481	4.97e-23	4.99e-19
MTBP	8q24.12	0.472	4.41e-22	2.95e-18
ACIN1	14q11.2	0.456	1.5e-20	7.52e-17
NUP107	12q15	0.454	2.14e-20	8.61e-17
CCDC138	2q13	0.444	1.74e-19	5.24e-16
PABPC3	13q12.13	0.444	1.83e-19	5.24e-16
PTPN23	3p21.31	0.444	2.09e-19	5.26e-16
IGFBP4	17q21.2	-0.442	2.98e-19	6.64e-16
CCDC142	2p13.1	0.438	7.14e-19	1.43e-15
QRICH1	3p21.31	0.435	1.1e-18	2.01e-15
ZNF740	12q13.13	0.433	1.8e-18	3.01e-15
SUPT16H	14q11.2	0.429	3.61e-18	5.58e-15
SMARCC1	3p21.31	0.426	6.59e-18	9.45e-15
PPP1R3E	14q11.2	0.426	7.2e-18	9.64e-15
APEX1	14q11.2	0.424	9.72e-18	1.22e-14
DBF4B	17q21.31|17q21	0.421	1.98e-17	2.34e-14
TSEN2	3p25.2	0.419	2.93e-17	3.27e-14
HEATR1	1q43	0.418	3.36e-17	3.56e-14
ZNF572	8q24.13	0.417	4.09e-17	4.11e-14
CDK5R1	17q11.2	0.413	7.79e-17	7.45e-14
RBM4B	11q13.2	0.413	8.71e-17	7.95e-14
KHDC4	1q22	0.412	9.94e-17	8.68e-14
DNMT3B	20q11.21	0.411	1.18e-16	9.85e-14
IPO4	14q12	0.41	1.51e-16	1.21e-13
PRMT5	14q11.2	0.409	1.9e-16	1.47e-13
EDARADD	1q42.3-q43	0.408	2.04e-16	1.52e-13
PPWD1	5q12.3	0.408	2.35e-16	1.68e-13
RBM12B	8q22.1	0.407	2.45e-16	1.7e-13
RBM5	3p21.31	0.405	3.85e-16	2.47e-13
STRIP1	1p13.3	0.405	3.87e-16	2.47e-13
U2AF2	19q13.42	0.405	3.93e-16	2.47e-13
BCDIN3D-AS1	12q13.12	0.404	4.65e-16	2.83e-13
LY6G5B	6p21.33	0.402	6.98e-16	4.09e-13
C1ORF131	1q42.2	0.401	7.12e-16	4.09e-13
ZNRD1ASP	6p22.1	0.401	7.79e-16	4.35e-13
ERCC3	2q14.3	0.4	8.74e-16	4.74e-13
MSH5	6p21.33	0.4	9.12e-16	4.82e-13
TOX4	14q11.2	0.398	1.24e-15	6.4e-13
CAD	2p23.3	0.396	1.89e-15	9.44e-13
NUP37	12q23.2	0.396	1.93e-15	9.44e-13
NONO	Xq13.1	0.396	2e-15	9.54e-13
CCDC93	2q14.1	0.394	2.65e-15	1.24e-12
SLPI	20q13.12	-0.393	3.44e-15	1.57e-12
ALX3	1p13.3	0.392	3.52e-15	1.57e-12
DDX55	12q24.31	0.391	4.88e-15	2.13e-12
SCML2	Xp22.13	0.39	5.7e-15	2.34e-12
SNHG4	5q31.2	0.39	5.72e-15	2.34e-12
C3	19p13.3	-0.39	5.79e-15	2.34e-12
OGT	Xq13.1	0.39	5.81e-15	2.34e-12
SPATA25	20q13.12	0.389	6e-15	2.36e-12
PRIM1	12q13.3	0.388	6.99e-15	2.7e-12
RILP	17p13.3	-0.388	7.53e-15	2.85e-12
RFC3	13q13.2	0.388	7.71e-15	2.87e-12
DHX57	2p22.1	0.387	8.81e-15	3.22e-12
CSTF2	Xq22.1	0.384	1.47e-14	5.26e-12
ARIH2	3p21.31	0.383	1.71e-14	6.02e-12
ZMYM3	Xq13.1	0.381	2.59e-14	8.95e-12
ZBTB40	1p36.12	0.38	2.76e-14	9.4e-12
HPS4	22q12.1	0.379	3.43e-14	1.15e-11
TTC5	14q11.2	0.379	3.56e-14	1.17e-11
TARBP1	1q42.2	0.378	4.04e-14	1.31e-11
C1ORF112	1q24.2	0.377	4.46e-14	1.42e-11
PLGLB2	2p11.2	-0.377	5.05e-14	1.58e-11
NUP188	9q34.11	0.376	5.5e-14	1.7e-11
SMPD1	11p15.4	-0.375	6.27e-14	1.91e-11
CDC23	5q31.2	0.375	6.76e-14	2.03e-11
VIRMA	8q22.1	0.375	7.17e-14	2.09e-11
ZNRF3	22q12.1	0.375	7.18e-14	2.09e-11
MSH2	2p21-p16.3	0.374	8.07e-14	2.31e-11
SDS	12q24.13	-0.373	8.6e-14	2.42e-11
CHD8	14q11.2	0.373	8.77e-14	2.42e-11
SMC3	10q25.2	0.373	8.9e-14	2.42e-11
FOXRED2	22q12.3	0.373	8.96e-14	2.42e-11
DPF2	11q13.1	0.373	9.03e-14	2.42e-11
CPSF6	12q15	0.371	1.39e-13	3.61e-11
WASHC5	8q24.13	0.371	1.4e-13	3.61e-11
ORM1	9q32	-0.37	1.4e-13	3.61e-11
DHX9	1q25.3	0.37	1.47e-13	3.73e-11
TGS1	8q12.1	0.369	1.68e-13	4.22e-11
ZNF445	3p21.31	0.369	1.75e-13	4.34e-11
METTL17	14q11.2	0.368	1.96e-13	4.81e-11
THUMPD3-AS1	3p25.3	0.368	2.04e-13	4.93e-11
PTGES2-AS1	9q34.11	0.368	2.09e-13	5.01e-11
CCDC66	3p14.3	0.368	2.14e-13	5.05e-11
UBE2O	17q25.1	0.367	2.28e-13	5.3e-11
SHQ1	3p13	0.367	2.29e-13	5.3e-11
NFRKB	11q24.3	0.367	2.33e-13	5.32e-11
RPL32P3	3q21.3	0.367	2.43e-13	5.48e-11
MAP3K8	10p11.23	0.367	2.65e-13	5.91e-11
PRG2	11q12.1	-0.366	2.9e-13	6.4e-11
CBX1	17q21.32	0.366	2.93e-13	6.4e-11
TBC1D3	17q12	0.366	2.96e-13	6.4e-11
THOC1	18p11.32	0.366	3e-13	6.41e-11
CROCCP3	1p36.13	0.365	3.17e-13	6.69e-11
ZNF252P-AS1	8q24.3	0.365	3.28e-13	6.69e-11
TJAP1	6p21.1	0.365	3.36e-13	6.69e-11
ZBTB39	12q13.3	0.365	3.36e-13	6.69e-11
RACGAP1	12q13.12	0.365	3.38e-13	6.69e-11
SDSL	12q24.13	-0.365	3.4e-13	6.69e-11

## Sheet: RBM15
Correlated Gene	Cytoband	Spearman's Correlation	p-Value	q-Value
DNTTIP2	1p22.1	0.416	4.52e-17	9.08e-13
ZNF691	1p34.2	0.385	1.24e-14	1.24e-10
SERBP1	1p31.3	0.374	8.39e-14	5.62e-10
TOE1	1p34.1	0.37	1.42e-13	7.13e-10
NSUN4	1p33	0.361	6.81e-13	2.73e-09
FAF1	1p32.3	0.33	6.48e-11	1.79e-07
SETD9	5q11.2	-0.33	6.77e-11	1.79e-07
PRPF38A	1p32.3	0.329	7.64e-11	1.79e-07
SFPQ	1p34.3	0.328	8.79e-11	1.79e-07
C1ORF52	1p22.3	0.328	8.9e-11	1.79e-07
NASP	1p34.1	0.326	1.06e-10	1.93e-07
OR2B6	6p22.1	0.324	1.38e-10	2.3e-07
TARDBP	1p36.22	0.322	1.93e-10	2.98e-07
MYO1D	17q11.2	-0.319	2.91e-10	4.1e-07
CDKN2C	1p32.3	0.318	3.11e-10	4.1e-07
NUFIP2	17q11.2	0.318	3.26e-10	4.1e-07
PPIH	1p34.2	0.317	3.99e-10	4.71e-07
APMAP	20p11.21	-0.316	4.55e-10	5.08e-07
PSMC3IP	17q21.2	0.314	5.77e-10	5.84e-07
FDX1	11q22.3	-0.314	5.82e-10	5.84e-07
SETD1A	16p11.2	0.312	7.5e-10	7.17e-07
UBE2I	16p13.3	0.309	1.05e-09	9.61e-07
ESD	13q14.2	-0.309	1.1e-09	9.62e-07
YTHDF2	1p35.3	0.307	1.36e-09	1.14e-06
USP1	1p31.3	0.306	1.58e-09	1.267e-06
ANKRD13C	1p31.1	0.304	2.04e-09	1.579e-06
RBPJ	4p15.2	0.303	2.27e-09	1.686e-06
NFYC	1p34.2	0.303	2.45e-09	1.735e-06
DDX20	1p13.2	0.302	2.5e-09	1.735e-06
RNPS1	16p13.3	0.302	2.66e-09	1.78e-06
KTI12	1p32.3	0.3	3.42e-09	2.213e-06
DCTN5	16p12.2	0.296	5.31e-09	3.332e-06
DCST2	1q21.3	0.296	5.85e-09	3.559e-06
S100PBP	1p35.1	0.295	6.71e-09	3.964e-06
ACTR1B	2q11.2	-0.294	7.54e-09	4.315e-06
ZKSCAN2	16p12.1	0.293	7.73e-09	4.315e-06
ORC1	1p32.3	0.293	8.52e-09	4.626e-06
UROC1	3q21.3	-0.292	9.31e-09	4.922e-06
TSPAN18	11p11.2	-0.291	1.02e-08	5.232e-06
CCP110	16p12.3	0.291	1.05e-08	5.294e-06
ZNF263	16p13.3	0.29	1.17e-08	5.57e-06
GLE1	9q34.11	0.29	1.17e-08	5.57e-06
ELK4	1q32.1	0.29	1.19e-08	5.57e-06
SPDYE3	7q22.1	-0.29	1.23e-08	5.614e-06
PHYH	10p13	-0.288	1.46e-08	6.539e-06
SDHD	11q23.1	-0.288	1.5e-08	6.565e-06
KHDRBS1	1p35.2	0.287	1.59e-08	6.791e-06
ZZZ3	1p31.1	0.287	1.74e-08	7.284e-06
SF3A3	1p34.3	0.286	1.89e-08	7.746e-06
POU2F1	1q24.2	0.285	2.07e-08	8.337e-06
CCDC189	16p11.2	0.284	2.37e-08	9.323e-06
BRI3BP	12q24.31	0.283	2.72e-08	1.051e-05
CCDC85C	14q32.2	-0.281	3.48e-08	1.318e-05
C16ORF72	16p13.2	0.28	3.9e-08	1.451e-05
GLMN	1p22.1	0.279	4.25e-08	1.531e-05
ACAD8	11q25	-0.279	4.27e-08	1.531e-05
EXO5	1p34.2	0.279	4.48e-08	1.563e-05
EME1	17q21.33	0.278	4.56e-08	1.563e-05
LRIG2	1p13.2	0.278	4.59e-08	1.563e-05
SOGA1	20q11.23	0.277	5.26e-08	1.745e-05
SVBP	1p34.2	0.277	5.3e-08	1.745e-05
NRDC	1p32.3	0.276	5.8e-08	1.878e-05
TMEM126B	11q14.1	-0.276	6.01e-08	1.916e-05
GALNT11	7q36.1|7q36.1	-0.275	6.9e-08	2.167e-05
CD82	11p11.2	-0.274	7.36e-08	2.273e-05
AP4B1	1p13.2	0.274	7.64e-08	2.327e-05
TMEM129	4p16.3	-0.273	8.09e-08	2.424e-05
REXO2	11q23.2	-0.273	8.44e-08	2.473e-05
RAB6C	2q21.1	-0.273	8.5e-08	2.473e-05
TP73	1p36.32	0.273	8.69e-08	2.494e-05
C1GALT1C1	Xq24	-0.272	9.99e-08	2.827e-05
TFR2	7q22.1	-0.271	1.03e-07	2.881e-05
FIGNL1	7p12.2	0.271	1.09e-07	2.998e-05
PIAS1	15q23	0.271	1.11e-07	3.011e-05
SASS6	1p21.2	0.27	1.14e-07	3.041e-05
PDIA3P1	1q21.1	-0.27	1.15e-07	3.041e-05
TTC4	1p32.3	0.27	1.2e-07	3.129e-05
CLDN22	4q35.1	0.268	1.41e-07	3.637e-05
RHEBL1	12q13.12	0.268	1.46e-07	3.701e-05
MDC1	6p21.33	0.268	1.51e-07	3.785e-05
TMBIM1	2q35	-0.267	1.58e-07	3.919e-05
FOXJ3	1p34.2	0.267	1.61e-07	3.955e-05
RAD54L	1p34.1	0.267	1.71e-07	4.144e-05
SP140L	2q37.1	0.266	1.92e-07	4.594e-05
BTF3L4	1p32.3	0.265	2.05e-07	4.793e-05
CCNF	16p13.3	0.265	2.05e-07	4.793e-05
IQCC	1p35.2	0.265	2.11e-07	4.861e-05
TSPAN6	Xq22.1	-0.265	2.16e-07	4.936e-05
MAFG-DT	17q25.3	0.264	2.23e-07	5.034e-05
MYL12A	18p11.31	-0.264	2.29e-07	5.11e-05
TIPIN	15q22.31	0.264	2.31e-07	5.11e-05
TBRG1	11q24.2	-0.263	2.53e-07	5.454e-05
CDKN2A	9p21.3	0.263	2.54e-07	5.454e-05
CMTM8	3p22.3	-0.263	2.55e-07	5.454e-05
UBXN11	1p36.11	0.263	2.59e-07	5.477e-05
MPP3	17q21.31	0.263	2.66e-07	5.519e-05
PPA1	10q22.1	-0.263	2.68e-07	5.519e-05
FBP1	9q22.32	-0.262	2.72e-07	5.519e-05
MTF2	1p22.1	0.262	2.72e-07	5.519e-05
CCHCR1	6p21.33	0.262	2.83e-07	5.644e-05

## Sheet: WTAP
Correlated Gene	Cytoband	Spearman's Correlation	p-Value	q-Value
TBP	6q27	0.724	9.81e-62	1.97e-57
PPIL4	6q25.1	0.719	1.57e-60	1.58e-56
ZUP1	6q22.1	0.665	6.04e-49	4.04e-45
VTA1	6q24.1-q24.2	0.645	2.54e-45	1.28e-41
FBXO5	6q25.2	0.641	1.69e-44	6.8e-41
KATNA1	6q25.1	0.631	8.44e-43	2.83e-39
HDAC2	6q21	0.628	3.12e-42	8.95e-39
HSF2	6q22.31	0.623	2.01e-41	5.04e-38
PHF10	6q27	0.616	2.37e-40	5.09e-37
FBXO30	6q24.3	0.616	2.53e-40	5.09e-37
QKI	6q26	0.615	4.18e-40	7.63e-37
SCAF8	6q25.2	0.604	2.05e-38	3.43e-35
PCMT1	6q25.1	0.6	7.01e-38	1.08e-34
NUP43	6q25.1	0.598	1.58e-37	2.27e-34
SFT2D1	6q27	0.595	3.79e-37	5.08e-34
AMD1	6q21	0.593	8.9e-37	1.12e-33
TBPL1	6q23.2	0.588	4.59e-36	5.42e-33
TCP1	6q25.3	0.586	8.62e-36	9.62e-33
ZBTB24	6q21	0.582	3.44e-35	3.64e-32
LTV1	6q24.2	0.578	1.26e-34	1.26e-31
STX7	6q23.2	0.575	3.49e-34	3.34e-31
PDCD2	6q27	0.574	5.04e-34	4.6e-31
SYNCRIP	6q14.3	0.572	8.82e-34	7.47e-31
TRMT11	6q22.32	0.572	8.92e-34	7.47e-31
NUS1	6q22.1	0.567	4.45e-33	3.58e-30
BCLAF1	6q23.3	0.567	4.68e-33	3.62e-30
ZBTB2	6q25.1	0.562	2.07e-32	1.54e-29
MTRF1L	6q25.2	0.559	4.61e-32	3.31e-29
STXBP5	6q24.3	0.559	4.98e-32	3.45e-29
RNF146	6q22.33	0.553	2.77e-31	1.85e-28
CD164	6q21	0.546	2.04e-30	1.32e-27
CDC40	6q21	0.545	2.96e-30	1.86e-27
GOPC	6q22.1	0.54	1.24e-29	7.55e-27
SNX9	6q25.3	0.539	1.61e-29	9.54e-27
TMEM181	6q25.3	0.539	1.95e-29	1.12e-26
WASF1	6q21	0.537	2.94e-29	1.64e-26
CEP57L1	6q21	0.534	7.35e-29	3.99e-26
C6ORF120	6q27	0.533	1.01e-28	5.32e-26
MRPL18	6q25.3	0.533	1.05e-28	5.42e-26
MED23	6q23.2	0.532	1.39e-28	6.98e-26
EPB41L2	6q23.1-q23.2	0.53	2.28e-28	1.12e-25
ATG5	6q21	0.525	8e-28	3.83e-25
ARID1B	6q25.3	0.522	1.64e-27	7.67e-25
HACE1	6q16.3	0.52	3.11e-27	1.4e-24
SERAC1	6q25.3	0.52	3.15e-27	1.4e-24
OSTM1	6q21	0.515	1.2e-26	5.25e-24
SLC18B1	6q23.2	0.515	1.25e-26	5.35e-24
ADAT2	6q24.2	0.513	1.89e-26	7.9e-24
SRSF2	17q25.1	0.511	3.08e-26	1.26e-23
SENP6	6q14.1	0.51	4e-26	1.61e-23
RNGTT	6q15	0.51	4.45e-26	1.75e-23
EZR	6q25.3	0.508	6.84e-26	2.64e-23
USP45	6q16.2	0.506	1.09e-25	4.14e-23
TULP4	6q25.3	0.506	1.28e-25	4.76e-23
MAP3K4	6q26	0.504	1.89e-25	6.92e-23
ARMC2	6q21	0.501	3.91e-25	1.4e-22
MAP3K7	6q15	0.499	7.78e-25	2.74e-22
DYNLT1	6q25.3	0.496	1.39e-24	4.82e-22
AFDN	6q27	0.496	1.42e-24	4.83e-22
UTRN	6q24.2	0.496	1.5e-24	5.01e-22
HIVEP2	6q24.2	0.496	1.55e-24	5.11e-22
HBS1L	6q23.3	0.494	2.43e-24	7.87e-22
TMEM165	4q12	0.492	3.52e-24	1.12e-21
FAM120B	6q27	0.489	8.22e-24	2.58e-21
SEPTIN2	2q37.3	0.486	1.56e-23	4.82e-21
PRPF38B	1p13.3	0.485	2e-23	6.08e-21
SNX3	6q21	0.484	2.43e-23	7.29e-21
TNFAIP3	6q23.3	0.484	2.62e-23	7.73e-21
HECA	6q24.1	0.484	2.91e-23	8.47e-21
FOXO3	6q21	0.483	3.45e-23	9.89e-21
AHI1	6q23.3	0.474	2.57e-22	7.28e-20
PNISR	6q16.2	0.474	2.65e-22	7.38e-20
MMD	17q22	0.474	2.88e-22	7.93e-20
QRSL1	6q21	0.474	2.99e-22	8.13e-20
FIG4	6q21	0.472	4.06e-22	1.09e-19
MTHFD1L	6q25.1	0.47	7.05e-22	1.86e-19
SRSF10	1p36.11	0.469	7.82e-22	2.04e-19
PHIP	6q14.1	0.469	8.54e-22	2.2e-19
TBC1D32	6q22.31	0.467	1.47e-21	3.75e-19
UBE2J1	6q15	0.466	1.65e-21	4.15e-19
PNRC1	6q15	0.466	1.83e-21	4.54e-19
HDDC2	6q22.31	0.465	1.95e-21	4.77e-19
ZNF267	16p11.2	0.464	2.73e-21	6.62e-19
FGFR1OP	6q27	0.463	2.91e-21	6.96e-19
FOXO3B	17p11.2	0.462	3.79e-21	8.96e-19
ASCC3	6q16.3	0.46	5.87e-21	1.37e-18
CBFB	16q22.1	0.459	6.99e-21	1.61e-18
LRP11	6q25.1	0.458	9.35e-21	2.13e-18
LYRM2	6q15	0.458	1.06e-20	2.4e-18
PREP	6q21	0.457	1.11e-20	2.47e-18
ZNF292	6q14.3	0.456	1.35e-20	2.98e-18
SOD2	6q25.3	0.455	1.94e-20	4.23e-18
GINM1	6q25.1	0.454	2.44e-20	5.27e-18
CDK19	6q21	0.452	3.27e-20	7e-18
WDR27	6q27	0.452	3.63e-20	7.68e-18
NCOA7	6q22.31-q22.32	0.451	4.81e-20	1.01e-17
MFSD14B	9q22.32	0.45	5.32e-20	1.1e-17
UBE2D1	10q21.1	0.45	5.39e-20	1.11e-17
PLAGL1	6q24.2	0.45	5.6e-20	1.13e-17
ODF2L	1p22.3	0.45	5.64e-20	1.13e-17

## Sheet: ZC3H13
Correlated Gene	Cytoband	Spearman's Correlation	p-Value	q-Value
FNDC3A	13q14.2	0.766	3.32e-73	6.67e-69
AKAP11	13q14.11	0.7	2.73e-56	2.74e-52
VWA8	13q14.11	0.692	1.76e-54	1.18e-50
VPS36	13q14.3	0.689	8.74e-54	4.39e-50
UTP14C	13q14.3	0.677	2.42e-51	9.72e-48
COG3	13q14.13	0.664	8.12e-49	2.72e-45
KBTBD7	13q14.11	0.662	1.75e-48	5.03e-45
SUCLA2	13q14.2	0.659	7.11e-48	1.79e-44
CHD9	16q12.2	0.644	4.15e-45	9.26e-42
LRCH1	13q14.13-q14.2	0.644	4.98e-45	1e-41
LATS2	13q12.11	0.642	8.78e-45	1.6e-41
ELF1	13q14.11	0.641	1.28e-44	2.14e-41
SPATA13	13q12.12	0.638	6e-44	9.27e-41
CREBRF	5q35.1	0.637	8.25e-44	1.18e-40
ERN1	17q23.3	0.635	1.63e-43	2.18e-40
COG6	13q14.11	0.634	2.8e-43	3.52e-40
CARF	2q33.2	0.632	5.25e-43	5.86e-40
USP53	4q26	0.632	5.25e-43	5.86e-40
SAC3D1	11q13.1	-0.631	7.64e-43	8.07e-40
MYCBP2	13q22.3	0.631	9.41e-43	9.45e-40
KIAA1109	4q27	0.629	1.62e-42	1.55e-39
RCBTB1	13q14.2	0.627	3.58e-42	3.27e-39
GPALPP1	13q14.12	0.626	5.93e-42	5.18e-39
ERCC6L2	9q22.32	0.62	5.5e-41	4.61e-38
PROX1	1q32.3	0.618	1.09e-40	8.72e-38
ABHD18	4q28.2	0.614	5.97e-40	4.61e-37
ROMO1	20q11.22	-0.613	7.81e-40	5.81e-37
LBHD1	11q12.3	-0.611	1.59e-39	1.11e-36
CCDC186	10q25.3	0.611	1.6e-39	1.11e-36
OTUD4	4q31.21	0.611	1.66e-39	1.11e-36
UFM1	13q13.3	0.61	2.06e-39	1.33e-36
HIPK3	11p13	0.61	2.13e-39	1.34e-36
SNRPC	6p21.31	-0.609	3.49e-39	2.13e-36
MRPL14	6p21.1	-0.607	7.31e-39	4.32e-36
RB1	13q14.2	0.606	7.78e-39	4.47e-36
TTBK2	15q15.2	0.606	9.01e-39	5.03e-36
REV3L	6q21	0.605	1.13e-38	6.15e-36
MPHOSPH8	13q12.11	0.605	1.2e-38	6.33e-36
CCDC167	6p21.2	-0.603	2.29e-38	1.18e-35
CCNT2	2q21.3	0.602	4.36e-38	2.19e-35
KLHL28	14q21.2	0.601	5.62e-38	2.76e-35
DRAP1	11q13.1	-0.601	5.86e-38	2.8e-35
HERC3	4q22.1	0.6	6.51e-38	3.04e-35
RBM43	2q23.3	0.599	1.02e-37	4.66e-35
KAT6B	10q22.2	0.598	1.34e-37	5.99e-35
MEA1	6p21.1	-0.598	1.52e-37	6.65e-35
NUDT1	7p22.3	-0.597	1.89e-37	8.07e-35
REST	4q12	0.597	2.27e-37	9.5e-35
USP12	13q12.13	0.596	3.51e-37	1.44e-34
BOD1L1	4p15.33	0.593	7.88e-37	3.16e-34
PSMG3	7p22.3	-0.593	8.13e-37	3.2e-34
DYNLRB1	20q11.22	-0.591	1.53e-36	5.92e-34
GEMIN7	19q13.32	-0.591	1.68e-36	6.37e-34
STARD13	13q13.1-q13.2	0.59	2.14e-36	7.95e-34
FBXL3	13q22.3	0.59	2.63e-36	9.62e-34
FOXO1	13q14.11	0.589	2.97e-36	1.06e-33
TRAPPC8	18q12.1	0.588	3.96e-36	1.4e-33
BAZ2B	2q24.2	0.588	4.12e-36	1.43e-33
MTMR6	13q12.13	0.586	8.4e-36	2.86e-33
POLR2H	3q27.1	-0.586	1.04e-35	3.5e-33
MYO9A	15q23	0.585	1.3e-35	4.28e-33
DNAJB14	4q23	0.584	1.55e-35	5.03e-33
USPL1	13q12.3	0.583	2.27e-35	7.23e-33
POP7	7q22.1	-0.583	2.46e-35	7.72e-33
DTYMK	2q37.3	-0.582	2.94e-35	9.08e-33
IL6ST	5q11.2	0.582	3.34e-35	1.02e-32
UQCC3	11q12.3	-0.582	3.95e-35	1.18e-32
RBL2	16q12.2	0.581	4.93e-35	1.46e-32
REL	2p16.1	0.58	6.02e-35	1.75e-32
INTS6	13q14.3	0.58	6.75e-35	1.94e-32
ZNF791	19p13.13	0.579	8.38e-35	2.37e-32
ARHGEF12	11q23.3	0.578	1.2e-34	3.33e-32
SECISBP2L	15q21.1	0.578	1.42e-34	3.91e-32
AKAP2	9q31.3	0.577	1.61e-34	4.38e-32
PDS5B	13q13.1	0.577	1.85e-34	4.96e-32
FRYL	4p11	0.576	2.55e-34	6.74e-32
FAM214A	15q21.2-q21.3	0.576	2.6e-34	6.78e-32
SNRPD2	19q13.32	-0.576	2.72e-34	7e-32
EPC2	2q23.1	0.575	3.58e-34	9.06e-32
WWC2	4q35.1	0.575	3.61e-34	9.06e-32
RFXANK	19p13.11	-0.575	3.66e-34	9.08e-32
MAP3K2	2q14.3	0.573	6.64e-34	1.63e-31
ZEB1	10p11.22	0.572	9.11e-34	2.21e-31
UBXN4	2q21.3	0.57	1.43e-33	3.42e-31
LMO7	13q22.2	0.569	2.08e-33	4.93e-31
METTL14	4q26	0.568	3.29e-33	7.69e-31
CCNT1	12q13.11-q13.12	0.567	3.74e-33	8.62e-31
TOGARAM1	14q21.2	0.567	3.78e-33	8.62e-31
LSM2	6p21.33	-0.567	4.6e-33	1.04e-30
DAAM1	14q23.1	0.567	4.7e-33	1.05e-30
UBE2S	19q13.42	-0.566	4.9e-33	1.07e-30
BIRC6	2p22.3	0.566	4.92e-33	1.07e-30
PSMD13	11p15.5	-0.566	5.77e-33	1.24e-30
GTF2A1	14q31.1	0.566	5.79e-33	1.24e-30
LAMTOR4	7q22.1	-0.565	6.79e-33	1.42e-30
AP1G1	16q22.2	0.565	6.81e-33	1.42e-30
ARL6IP4	12q24.31	-0.564	9.74e-33	2.02e-30
RRP1	21q22.3	-0.564	1.06e-32	2.17e-30
RPS21	20q13.33	-0.563	1.39e-32	2.83e-30
ZDHHC20	13q12.11	0.563	1.42e-32	2.86e-30

## Sheet: METTL16
Correlated Gene	Cytoband	Spearman's Correlation	p-Value	q-Value
TIMM22	17p13.3	0.686	3.45e-53	6.92e-49
GEMIN4	17p13.3	0.68	6.03e-52	6.05e-48
YWHAE	17p13.3	0.672	3.09e-50	2.07e-46
NEURL4	17p13.1	0.643	5.81e-45	2.92e-41
CTDNEP1	17p13.1	0.636	1.17e-43	4.72e-40
SMG6	17p13.3	0.629	1.65e-42	5.53e-39
CNTROB	17p13.1	0.626	5.52e-42	1.58e-38
TSR1	17p13.3	0.624	1.23e-41	3.09e-38
VPS53	17p13.3	0.622	3.09e-41	6.89e-38
INPP5K	17p13.3	0.621	3.98e-41	8e-38
PELP1	17p13.2	0.593	1.01e-36	1.85e-33
KIAA0753	17p13.1	0.592	1.12e-36	1.87e-33
RPAIN	17p13.2	0.579	8.14e-35	1.26e-31
SENP3	17p13.1	0.578	1.35e-34	1.94e-31
PAFAH1B1	17p13.3	0.563	1.4e-32	1.88e-29
MRM3	17p13.3	0.554	2.23e-31	2.8e-28
TP53	17p13.1	0.552	3.64e-31	4.3e-28
ITGAE	17p13.2	0.548	1.29e-30	1.44e-27
EIF4A1	17p13.1	0.544	3.54e-30	3.74e-27
OVCA2	17p13.3	0.544	3.72e-30	3.74e-27
ZNF232	17p13.2	0.54	1.29e-29	1.23e-26
C1QBP	17p13.2	0.537	3.3e-29	3.01e-26
TAX1BP3	17p13.2	0.534	6.75e-29	5.89e-26
UBE2G1	17p13.2	0.531	1.44e-28	1.2e-25
PRPF8	17p13.3	0.528	3.91e-28	3.14e-25
SPAG7	17p13.2	0.524	9.71e-28	7.51e-25
RABEP1	17p13.2	0.524	1.05e-27	7.76e-25
SMYD4	17p13.3	0.524	1.08e-27	7.76e-25
PHF23	17p13.1	0.521	2.76e-27	1.91e-24
WRAP53	17p13.1	0.52	3.49e-27	2.3e-24
TRAPPC1	17p13.1	0.52	3.54e-27	2.3e-24
EMC6	17p13.2	0.517	7.15e-27	4.49e-24
NCBP3	17p13.2	0.512	2.5e-26	1.52e-23
PFN1	17p13.2	0.512	2.6e-26	1.54e-23
ELAC2	17p12	0.501	3.92e-25	2.25e-22
GLOD4	17p13.3	0.499	7.14e-25	3.98e-22
RPL26	17p13.1	0.498	8.13e-25	4.41e-22
C17ORF49	17p13.1	0.495	1.71e-24	9.04e-22
RPA1	17p13.3	0.495	1.97e-24	1.01e-21
CCDC47	17q23.3	-0.494	2.65e-24	1.33e-21
SCP2	1p32.3	-0.491	4.86e-24	2.38e-21
ABCA6	17q24.2-q24.3	-0.49	6.73e-24	3.22e-21
PLSCR3	17p13.1	0.489	7.49e-24	3.5e-21
MYO1C	17p13.3	0.488	1.11e-23	5.06e-21
DERL2	17p13.2	0.486	1.64e-23	7.3e-21
STX8	17p13.1	0.482	4.1e-23	1.79e-20
COX10	17p12	0.481	5.77e-23	2.47e-20
GABARAP	17p13.1	0.476	1.74e-22	7.3e-20
SGSM2	17p13.3	0.476	1.8e-22	7.38e-20
ZZEF1	17p13.2	0.475	2.12e-22	8.52e-20
ZBTB4	17p13.1	0.474	2.52e-22	9.93e-20
ELP5	17p13.1	0.471	4.94e-22	1.91e-19
LINC01018	5p15.31	-0.46	6.8e-21	2.58e-18
TOM1L1	17q22	-0.458	9.79e-21	3.64e-18
MSS51	10q22.2	0.458	1.04e-20	3.81e-18
EIF5A	17p13.1	0.455	1.71e-20	6.12e-18
MED31	17p13.1	0.454	2.19e-20	7.58e-18
EIF5AL1	10q22.3	0.454	2.19e-20	7.58e-18
KLF15	3q21.3	-0.454	2.38e-20	8.12e-18
DVL2	17p13.1	0.453	2.65e-20	8.86e-18
DIO1	1p32.3	-0.453	2.72e-20	8.96e-18
CAMTA2	17p13.2	0.45	5.38e-20	1.74e-17
TLCD3A	17p13.3	0.449	7.06e-20	2.25e-17
ANKFY1	17p13.2	0.446	1.2e-19	3.78e-17
MED11	17p13.2	0.445	1.41e-19	4.37e-17
VAMP2	17p13.1	0.445	1.54e-19	4.68e-17
MYBBP1A	17p13.2	0.445	1.63e-19	4.9e-17
MINK1	17p13.2	0.444	1.81e-19	5.35e-17
SCO1	17p13.1	0.441	3.43e-19	9.99e-17
MAP2K4	17p12	0.441	3.83e-19	1.1e-16
SAR1B	5q31.1	-0.439	5.81e-19	1.64e-16
CRK	17p13.3	0.438	6.5e-19	1.81e-16
SLC35A3	1p21.2	-0.436	9.06e-19	2.47e-16
RBPJ	4p15.2	0.436	9.1e-19	2.47e-16
MPDU1	17p13.1	0.436	1.05e-18	2.8e-16
RNASEK	17p13.1	0.436	1.06e-18	2.81e-16
PLD2	17p13.2	0.435	1.26e-18	3.29e-16
GPS2	17p13.1	0.434	1.41e-18	3.62e-16
KCTD11	17p13.1	0.433	1.68e-18	4.27e-16
COPS3	17p11.2	0.431	2.54e-18	6.38e-16
SPDYE3	7q22.1	-0.431	2.83e-18	7.01e-16
THUMPD2	2p22.1|2p22-p21	0.43	3.31e-18	8.1e-16
NUP88	17p13.2	0.429	3.91e-18	9.46e-16
CYP2A6	19q13.2	-0.428	4.66e-18	1.12e-15
MNT	17p13.3	0.427	5.43e-18	1.28e-15
GPLD1	6p22.3	-0.424	9.58e-18	2.24e-15
CDRT4	17p12	0.42	2.22e-17	5.14e-15
KCNJ4	22q13.1	-0.419	2.61e-17	5.97e-15
TAT	16q22.2	-0.418	3.4e-17	7.66e-15
GORASP1	3p22.2	-0.417	3.96e-17	8.84e-15
GGCX	2p11.2	-0.417	4.08e-17	9.01e-15
MIS12	17p13.2	0.417	4.13e-17	9.03e-15
PSMB6	17p13.2	0.416	4.55e-17	9.82e-15
CHD3	17p13.1	0.416	4.61e-17	9.85e-15
SLC25A11	17p13.2	0.415	5.87e-17	1.24e-14
BHMT	5q14.1	-0.415	6.1e-17	1.28e-14
H2AFY2	10q22.1	0.413	8.01e-17	1.66e-14
CYP2A7	19q13.2	-0.412	9.82e-17	2.01e-14
C17ORF58	17q24.2	-0.412	1.01e-16	2.05e-14
SLC10A1	14q24.1	-0.411	1.15e-16	2.31e-14

## Sheet: METTL14
Correlated Gene	Cytoband	Spearman's Correlation	p-Value	q-Value
ABHD18	4q28.2	0.754	1.38e-69	2.77e-65
KIAA1109	4q27	0.735	1.32e-64	1.32e-60
KBTBD7	13q14.11	0.725	4.44e-62	2.98e-58
RAPGEF2	4q32.1	0.725	6.13e-62	3.08e-58
ANKRD17	4q13.3	0.713	4.12e-59	1.65e-55
DDI2	1p36.21	0.711	9.05e-59	3.03e-55
DYNLRB1	20q11.22	-0.709	2.8e-58	8.03e-55
TRAPPC11	4q35.1	0.704	4.66e-57	1.17e-53
WWC2	4q35.1	0.702	1.29e-56	2.88e-53
CREBRF	5q35.1	0.698	7.53e-56	1.51e-52
PPP4R2	3p13	0.687	2.22e-53	4.06e-50
CDKN2AIP	4q35.1	0.685	5.66e-53	9.47e-50
GTF2A1	14q31.1	0.683	1.22e-52	1.88e-49
TMEM184C	4q31.23	0.683	1.53e-52	2.2e-49
NEU3	11q13.4	0.682	2.83e-52	3.78e-49
OTUD4	4q31.21	0.678	1.62e-51	2.03e-48
CENPC	4q13.2	0.675	7.26e-51	8.44e-48
USP12	13q12.13	0.675	7.56e-51	8.44e-48
MIA2	14q13.2	0.674	8.45e-51	8.94e-48
SOWAHB	4q21.1	0.674	1.1e-50	1.1e-47
PROX1	1q32.3	0.667	2.57e-49	2.34e-46
ERN1	17q23.3	0.667	2.67e-49	2.34e-46
REST	4q12	0.667	2.68e-49	2.34e-46
CLCN3	4q33	0.666	3.67e-49	3.07e-46
PSMG3	7p22.3	-0.666	4.08e-49	3.28e-46
ZKSCAN1	7q22.1	0.664	9.52e-49	7.36e-46
UHMK1	1q23.3	0.663	1.15e-48	8.44e-46
ZNF619	3p22.1	0.663	1.18e-48	8.44e-46
USF3	3q13.2	0.663	1.35e-48	9.37e-46
MAN2A1	5q21.3	0.663	1.61e-48	1.08e-45
HIPK3	11p13	0.661	2.84e-48	1.84e-45
HRAS	11p15.5	-0.661	3.25e-48	2.04e-45
KLHL8	4q22.1	0.661	3.49e-48	2.13e-45
NCOA2	8q13.3	0.66	4.26e-48	2.52e-45
LAMTOR4	7q22.1	-0.66	4.63e-48	2.64e-45
SH3D19	4q31.3	0.66	4.72e-48	2.64e-45
USO1	4q21.1	0.66	4.98e-48	2.7e-45
RAD54L2	3p21.2	0.659	6.48e-48	3.42e-45
SERINC5	5q14.1	0.658	1.3e-47	6.71e-45
BRMS1	11q13.2	-0.658	1.42e-47	7.14e-45
BCL7C	16p11.2	-0.657	1.59e-47	7.78e-45
2021-03-08	10q11.21-q11.22	0.657	1.85e-47	8.87e-45
TOR1AIP2	1q25.2	0.657	2.29e-47	1.07e-44
TRAPPC8	18q12.1	0.656	2.95e-47	1.35e-44
CCNT1	12q13.11-q13.12	0.654	5.79e-47	2.59e-44
PPTC7	12q24.11	0.654	6.43e-47	2.81e-44
ZNF281	1q32.1	0.653	9.45e-47	4.04e-44
SBNO1	12q24.31	0.653	1.28e-46	5.38e-44
IL6ST	5q11.2	0.652	1.78e-46	7.31e-44
CARNMT1	9q21.13	0.652	1.84e-46	7.4e-44
GOLIM4	3q26.2	0.651	2.18e-46	8.59e-44
PIK3R4	3q22.1	0.651	2.47e-46	9.54e-44
ASXL2	2p23.3	0.647	1.24e-45	4.69e-43
USP53	4q26	0.647	1.33e-45	4.91e-43
HECTD1	14q12	0.647	1.34e-45	4.91e-43
EPC1	10p11.22	0.647	1.53e-45	5.49e-43
TAF10	11p15.4	-0.646	1.76e-45	6.2e-43
RNF111	15q22.1-q22.2	0.646	2.01e-45	6.96e-43
ERCC6L2	9q22.32	0.646	2.07e-45	7.04e-43
HERC3	4q22.1	0.646	2.17e-45	7.26e-43
KBTBD4	11p11.2	0.646	2.22e-45	7.31e-43
SNRPA	19q13.2	-0.646	2.27e-45	7.36e-43
C9ORF129	9q22.31	0.645	2.52e-45	8.02e-43
ZKSCAN8	6p22.1	0.645	3.07e-45	9.65e-43
HSPBP1	19q13.42	-0.644	3.98e-45	1.23e-42
KLHL11	17q21.2	0.644	4.11e-45	1.25e-42
LEPROT	1p31.3	0.644	5.39e-45	1.62e-42
PSMB3	17q12	-0.643	6.19e-45	1.83e-42
RSPRY1	16q13	0.643	6.84e-45	1.99e-42
LARP1B	4q28.2	0.642	9.18e-45	2.63e-42
ROCK2	2p25.1	0.642	9.51e-45	2.69e-42
RSC1A1	1p36.21	0.642	1.2e-44	3.36e-42
SETD7	4q31.1	0.641	1.4e-44	3.86e-42
KLHL28	14q21.2	0.641	1.6e-44	4.35e-42
N4BP2	4p14	0.64	2.15e-44	5.76e-42
SYNC	1p35.1	-0.64	2.31e-44	6.11e-42
RREB1	6p24.3	0.639	3.07e-44	8.01e-42
RBM43	2q23.3	0.639	3.2e-44	8.24e-42
TBCB	19q13.12	-0.639	3.99e-44	1.02e-41
TIMM50	19q13.2	-0.638	4.17e-44	1.05e-41
ZNF791	19p13.13	0.638	4.77e-44	1.18e-41
CHMP4B	20q11.22	-0.637	6.42e-44	1.57e-41
UBE2M	19q13.43	-0.637	6.57e-44	1.59e-41
PRKAR2A	3p21.31	0.637	7.24e-44	1.73e-41
CDC14C	7p12.3	0.637	8.14e-44	1.92e-41
SNRPD2	19q13.32	-0.636	9.63e-44	2.25e-41
BUD31	7q22.1	-0.636	1.04e-43	2.38e-41
JPT1	17q25.1	-0.636	1.04e-43	2.38e-41
COX6B1	19q13.12	-0.635	2.02e-43	4.56e-41
RAPGEF6	5q31.1	0.634	2.16e-43	4.83e-41
PQBP1	Xp11.23	-0.634	2.28e-43	5.03e-41
INAFM1	19q13.32	-0.634	2.53e-43	5.53e-41
MIEN1	17q12	-0.634	2.76e-43	5.96e-41
PDCD5	19q13.11	-0.633	3.1e-43	6.61e-41
G3BP2	4q21.1	0.632	5.83e-43	1.23e-40
MAP3K2	2q14.3	0.632	6.2e-43	1.3e-40
MRPL47	3q26.33	-0.631	9.13e-43	1.89e-40
CELF1	11p11.2	0.63	1e-42	2.05e-40
LBHD1	11q12.3	-0.629	1.73e-42	3.5e-40
BOLA2	16p11.2	-0.629	1.87e-42	3.76e-40

## Sheet: HNRNPC
Correlated Gene	Cytoband	Spearman's Correlation	p-Value	q-Value
SNRPD1	18q11.2	0.58	6.69e-35	1.34e-30
HNRNPL	19q13.2	0.572	7.78e-34	7.82e-30
ERH	14q24.1	0.57	1.6e-33	1.07e-29
SRSF3	6p21.31-p21.2	0.566	6.22e-33	2.85e-29
HNRNPU	1q44	0.565	7.08e-33	2.85e-29
HNRNPA1	12q13.13	0.564	9.63e-33	3.22e-29
NOP58	2q33.1	0.561	2.99e-32	8.57e-29
BRIX1	5p13.2	0.552	4.18e-31	1.05e-27
SRSF7	2p22.1	0.538	2.26e-29	5.04e-26
HNRNPA3	2q31.2	0.532	1.16e-28	2.32e-25
SNRPF	12q23.1	0.526	6.59e-28	1.2e-24
ANP32B	9q22.33	0.524	1.17e-27	1.89e-24
CPED1	7q31.31	-0.524	1.23e-27	1.89e-24
SNRPG	2p13.3	0.521	2.76e-27	3.97e-24
SNRPE	1q32.1	0.513	2.09e-26	2.8e-23
CCDC59	12q21.31	0.51	4.69e-26	5.89e-23
OLA1	2q31.1	0.508	8.2e-26	9.69e-23
RAN	12q24.33	0.507	8.8e-26	9.83e-23
HNRNPCL3	1p36.21	0.505	1.51e-25	1.6e-22
PABPN1	14q11.2	0.502	3.04e-25	2.97e-22
HNRNPD	4q21.22	0.502	3.1e-25	2.97e-22
FZD4	11q14.2	-0.502	3.58e-25	3.27e-22
MPDZ	9p23	-0.5	5.87e-25	5.13e-22
CALD1	7q33	-0.499	7.54e-25	6.31e-22
PTMA	2q37.1	0.495	1.96e-24	1.57e-21
THUMPD2	2p22.1|2p22-p21	0.494	2.19e-24	1.69e-21
FUS	16p11.2	0.493	3.45e-24	2.56e-21
MYLK	3q21.1	-0.492	3.7e-24	2.56e-21
ARPC3	12q24.11	0.492	3.78e-24	2.56e-21
NOP56	20p13	0.492	3.83e-24	2.56e-21
ILF2	1q21.3	0.491	4.75e-24	3.08e-21
HNRNPA1L2	13q14.3	0.49	6.38e-24	4.01e-21
SET	9q34.11	0.49	6.83e-24	4.16e-21
CPEB3	10q23.32	-0.49	7.13e-24	4.21e-21
KAT2B	3p24.3	-0.489	9.04e-24	5.19e-21
RBMX	Xq26.3	0.488	1.03e-23	5.77e-21
SSB	2q31.1	0.487	1.2e-23	6.54e-21
ATP5MC2	12q13.13	0.484	2.4e-23	1.27e-20
CCT3	1q22	0.484	2.82e-23	1.43e-20
TIMM9	14q23.1	0.484	2.85e-23	1.43e-20
C18ORF21	18q12.2	0.483	3.73e-23	1.83e-20
CLEC2D	12p13.31	0.482	4.08e-23	1.95e-20
NPM1	5q35.1	0.482	4.64e-23	2.17e-20
NIFK	2q14.3	0.481	4.83e-23	2.21e-20
RPL35A	3q29	0.481	5.51e-23	2.46e-20
TMEM216	11q12.2	0.48	6.53e-23	2.85e-20
KHDRBS1	1p35.2	0.48	7.18e-23	3.07e-20
CPN2	3q29	-0.477	1.35e-22	5.55e-20
MITD1	2q11.2	0.477	1.35e-22	5.55e-20
ANP32A	15q23	0.477	1.52e-22	6.1e-20
CHTOP	1q21.3	0.475	2.15e-22	8.47e-20
NACA	12q13.3	0.473	3.12e-22	1.21e-19
DAZAP1	19p13.3	0.473	3.83e-22	1.45e-19
H3F3A	1q42.12	0.472	4.23e-22	1.57e-19
FBL	19q13.2	0.472	4.55e-22	1.66e-19
KLHDC10	7q32.2	-0.472	4.69e-22	1.68e-19
SNRPA	19q13.2	0.471	5.59e-22	1.97e-19
SNHG1	11q12.3	0.47	6.22e-22	2.15e-19
SNRPB	20p13	0.47	7.25e-22	2.47e-19
MRPL9	1q21.3	0.469	8.08e-22	2.7e-19
HNRNPA3P1	10q11.21	0.469	8.29e-22	2.73e-19
CYP8B1	3p22.1	-0.466	1.55e-21	5.01e-19
GAS5	1q25.1	0.466	1.7e-21	5.42e-19
EXOSC3	9p13.2	0.464	2.39e-21	7.5e-19
WDYHV1	8q24.13	0.464	2.44e-21	7.54e-19
AR	Xq12	-0.462	3.74e-21	1.14e-18
CDCA4	14q32.33	0.462	4.27e-21	1.28e-18
ADRA1A	8p21.2	-0.461	4.81e-21	1.42e-18
SNRPD2	19q13.32	0.459	7.02e-21	2.04e-18
POLR2H	3q27.1	0.459	7.88e-21	2.26e-18
SORL1	11q24.1	-0.458	9.07e-21	2.57e-18
C14ORF119	14q11.2	0.458	1.04e-20	2.9e-18
RPL6	12q24.13	0.457	1.18e-20	3.24e-18
ABCA6	17q24.2-q24.3	-0.457	1.21e-20	3.28e-18
H2AFY	5q31.1	0.456	1.45e-20	3.88e-18
DYNLL1	12q24.31	0.455	1.86e-20	4.91e-18
DMGDH	5q14.1	-0.454	2.31e-20	6.02e-18
ALDH6A1	14q24.3	-0.454	2.49e-20	6.4e-18
EXOSC8	13q13.3	0.453	3.03e-20	7.71e-18
RPS6	9p22.1	0.453	3.07e-20	7.71e-18
NGDN	14q11.2	0.452	3.27e-20	8.12e-18
RPL35	9q33.3	0.452	3.37e-20	8.22e-18
LARP4	12q13.12	-0.452	3.4e-20	8.22e-18
INTS8	8q22.1	0.452	3.45e-20	8.25e-18
RPS7	2p25.3	0.451	3.99e-20	9.42e-18
SELENOP	5p12	-0.451	4.52e-20	1.06e-17
GPD1	12q13.12	-0.45	5.63e-20	1.3e-17
HSD11B1	1q32.2	-0.449	6.58e-20	1.5e-17
ABCB4	7q21.12	-0.448	7.72e-20	1.74e-17
MED30	8q24.11	0.448	8e-20	1.79e-17
APEX1	14q11.2	0.447	9.34e-20	2.06e-17
AURKB	17p13.1	0.447	9.51e-20	2.08e-17
TRAF2	9q34.3	0.447	1.03e-19	2.19e-17
PCYOX1	2p13.3	-0.447	1.03e-19	2.19e-17
YWHAZ	8q22.3	0.447	1.04e-19	2.19e-17
RPL24	3q12.3	0.446	1.15e-19	2.4e-17
CERS5	12q13.12	0.446	1.24e-19	2.57e-17
CXORF66	Xq27.1	-0.446	1.27e-19	2.6e-17
DUSP12	1q23.3	0.446	1.29e-19	2.61e-17
CCT2	12q15	0.445	1.41e-19	2.83e-17

## Sheet: YTHDC1
Correlated Gene	Cytoband	Spearman's Correlation	p-Value	q-Value
ELF2	4q31.1	0.752	5.17e-69	1.04e-64
GSTCD	4q24	0.702	1.51e-56	1.51e-52
CENPC	4q13.2	0.692	1.96e-54	1.31e-50
SMARCAD1	4q22.3	0.67	6.05e-50	3.04e-46
TET2	4q24	0.667	1.89e-49	7.6e-46
NUP54	4q21.1	0.664	8.99e-49	3.01e-45
SCAF11	12q12	0.664	1.11e-48	3.18e-45
ANKRD17	4q13.3	0.662	2.29e-48	5.75e-45
BOD1L1	4p15.33	0.654	7.86e-47	1.75e-43
CDKN2AIP	4q35.1	0.653	8.82e-47	1.77e-43
EPC2	2q23.1	0.65	3.94e-46	7.2e-43
POLR2B	4q12	0.649	6.02e-46	1.01e-42
RIF1	2q23.3	0.645	2.64e-45	4.07e-42
PPP1R12A	12q21.2-q21.31	0.643	6.83e-45	9.8e-42
RBBP6	16p12.1	0.643	7.63e-45	1.02e-41
KIAA2026	9p24.1	0.642	8.47e-45	1.06e-41
BPTF	17q24.2	0.641	1.56e-44	1.84e-41
CTCF	16q22.1	0.64	2.35e-44	2.63e-41
NIPBL	5p13.2	0.635	1.42e-43	1.5e-40
RNF169	11q13.4	0.635	2e-43	2.01e-40
UBA6	4q13.2	0.632	5.64e-43	5.39e-40
EPC1	10p11.22	0.631	9.47e-43	8.6e-40
GPATCH8	17q21.31	0.631	9.84e-43	8.6e-40
TCF12	15q21.3	0.63	1.25e-42	1.04e-39
GTF3C4	9q34.13	0.628	2.25e-42	1.8e-39
ADNP	20q13.13	0.627	3.4e-42	2.63e-39
CWC22	2q31.3	0.622	2.53e-41	1.88e-38
PHF2	9q22.31	0.622	2.95e-41	2.12e-38
ZNHIT1	7q22.1	-0.621	3.15e-41	2.18e-38
CTDSPL2	15q15.3-q21.1	0.621	4.16e-41	2.78e-38
OTUD4	4q31.21	0.62	4.74e-41	3.07e-38
KLHL9	9p21.3	0.62	5.67e-41	3.56e-38
REV1	2q11.2	0.619	9.19e-41	5.6e-38
GCC2	2q12.3	0.617	1.88e-40	1.11e-37
RCHY1	4q21.1	0.617	1.93e-40	1.11e-37
YLPM1	14q24.3	0.617	2.01e-40	1.11e-37
ZBTB26	9q33.2	0.616	2.05e-40	1.11e-37
RBM26	13q31.1	0.615	3.68e-40	1.94e-37
CCNI	4q21.1	0.613	6.69e-40	3.45e-37
CSNK2A3	11p15.4	0.608	4.35e-39	2.18e-36
SP3	2q31.1	0.608	4.93e-39	2.42e-36
TGFBRAP1	2q12.1-q12.2	0.607	5.74e-39	2.74e-36
FBXO34	14q22.3	0.606	9.13e-39	4.27e-36
NFKB1	4q24	0.606	1e-38	4.58e-36
ELMSAN1	14q24.3	0.605	1.21e-38	5.39e-36
NEMF	14q21.3	0.604	1.76e-38	7.67e-36
SMG1	16p12.3	0.604	1.91e-38	8.15e-36
KMT2E	7q22.3	0.604	2.11e-38	8.85e-36
KIAA1109	4q27	0.603	2.3e-38	9.41e-36
ZNF136	19p13.2	0.603	2.61e-38	1.03e-35
NFAT5	16q22.1	0.603	2.62e-38	1.03e-35
ZNF776	19q13.43	0.603	2.75e-38	1.06e-35
AEBP2	12p12.3	0.602	3.3e-38	1.25e-35
ACOT8	20q13.12	-0.602	3.52e-38	1.31e-35
PRPF4B	6p25.2	0.601	4.55e-38	1.66e-35
G3BP2	4q21.1	0.601	5.39e-38	1.93e-35
MIS18BP1	14q21.2	0.601	6.33e-38	2.23e-35
RBM25	14q24.2	0.6	6.43e-38	2.23e-35
SP1	12q13.13	0.599	9.22e-38	3.14e-35
ZNF791	19p13.13	0.598	1.47e-37	4.91e-35
SRSF11	1p31.1	0.596	2.74e-37	9.04e-35
SHPRH	6q24.3	0.596	2.87e-37	9.3e-35
PEX16	11p11.2	-0.596	3.17e-37	1.01e-34
CHD6	20q12	0.596	3.25e-37	1.02e-34
ZKSCAN8	6p22.1	0.596	3.36e-37	1.04e-34
PAN3	13q12.2	0.595	3.95e-37	1.2e-34
CCNT1	12q13.11-q13.12	0.594	5.6e-37	1.68e-34
CEP170	1q43	0.594	6.79e-37	2.01e-34
CNOT6L	4q21.1	0.592	1.18e-36	3.43e-34
KIF27	9q21.32	0.591	1.72e-36	4.93e-34
DYRK1A	21q22.13	0.59	2.06e-36	5.82e-34
MAP4K5	14q22.1	0.59	2.14e-36	5.98e-34
DHX15	4p15.2	0.59	2.19e-36	6.03e-34
SON	21q22.11	0.59	2.5e-36	6.79e-34
MATR3	5q31.2	0.589	2.84e-36	7.62e-34
GUK1	1q42.13	-0.589	3.04e-36	8.04e-34
ATF7	12q13.13	0.589	3.42e-36	8.93e-34
ELF1	13q14.11	0.589	3.54e-36	9.13e-34
DHX9	1q25.3	0.588	3.98e-36	1.01e-33
RBM12	20q11.22	0.588	4.15e-36	1.04e-33
CCNT2	2q21.3	0.588	4.33e-36	1.07e-33
HNRNPK	9q21.32	0.588	4.63e-36	1.13e-33
YIF1A	11q13.2	-0.588	5.13e-36	1.24e-33
LEMD3	12q14.3	0.587	6.06e-36	1.45e-33
SLTM	15q22.1	0.586	8.45e-36	1.97e-33
LRIG2	1p13.2	0.586	8.55e-36	1.97e-33
MINDY2	15q21.3-q22.1	0.586	8.55e-36	1.97e-33
WDFY3	4q21.23	0.586	9.11e-36	2.08e-33
MBD5	2q23.1	0.586	9.27e-36	2.09e-33
TAF10	11p15.4	-0.586	9.58e-36	2.14e-33
TTC30B	2q31.2	0.586	1.01e-35	2.22e-33
SPATA13	13q12.12	0.585	1.29e-35	2.82e-33
INO80D	2q33.3	0.585	1.42e-35	3.06e-33
THRAP3	1p34.3	0.584	1.58e-35	3.37e-33
UHRF2	9p24.1	0.584	1.61e-35	3.41e-33
MAML1	5q35.3	0.584	1.67e-35	3.48e-33
DPP8	15q22.31	0.584	1.82e-35	3.76e-33
SRRM2	16p13.3	0.584	1.88e-35	3.86e-33
SRA1	5q31.3	-0.583	2.52e-35	5.11e-33
USP34	2p15	0.583	2.67e-35	5.36e-33

## Sheet: YTHDF1
Correlated Gene	Cytoband	Spearman's Correlation	p-Value	q-Value
GMEB2	20q13.33	0.564	1.02e-32	2.05e-28
TPD52L2	20q13.33	0.551	6.13e-31	6.16e-27
ZSWIM1	20q13.12	0.534	7.81e-29	5.23e-25
ARFGAP1	20q13.33	0.529	2.92e-28	1.46e-24
MRGBP	20q13.33	0.524	1.02e-27	4.09e-24
RAE1	20q13.31	0.522	1.73e-27	5.8e-24
NCOA5	20q13.12	0.52	2.86e-27	8.21e-24
AAR2	20q11.23	0.484	2.81e-23	7.07e-20
SPATA2	20q13.13	0.464	2.88e-21	6.11e-18
TAF4	20q13.33	0.463	3.04e-21	6.11e-18
PRELID3B	20q13.32	0.461	5.2e-21	9.49e-18
CEP250	20q11.22	0.457	1.1e-20	1.84e-17
GID8	20q13.33	0.456	1.53e-20	2.37e-17
CYB5A	18q22.3	-0.452	3.32e-20	4.76e-17
MYBL2	20q13.12	0.45	5.17e-20	6.92e-17
LSM14B	20q13.33	0.449	5.98e-20	7.5e-17
DNAJC5	20q13.33	0.445	1.47e-19	1.73e-16
CABLES2	20q13.33	0.445	1.69e-19	1.89e-16
RALGAPB	20q11.23	0.443	2.55e-19	2.7e-16
NDRG3	20q11.23	0.442	3e-19	2.99e-16
ASXL1	20q11.21	0.442	3.13e-19	2.99e-16
MCEE	2p13.3	-0.441	3.57e-19	3.26e-16
POLR3F	20p11.23	0.44	4.13e-19	3.61e-16
UBE2C	20q13.12	0.44	4.57e-19	3.82e-16
TICRR	15q26.1	0.439	5.23e-19	4.2e-16
GINS1	20p11.21	0.437	8.74e-19	6.75e-16
ZNF341	20q11.22	0.429	4.02e-18	2.99e-15
RNF114	20q13.13	0.429	4.18e-18	3e-15
OSBPL2	20q13.33	0.427	5.47e-18	3.73e-15
E2F1	20q11.22	0.427	5.58e-18	3.73e-15
TMEM189	20q13.13	0.427	5.91e-18	3.83e-15
SDHD	11q23.1	-0.426	6.64e-18	4.17e-15
CLYBL	13q32.3	-0.425	7.92e-18	4.82e-15
NANP	20p11.21	0.423	1.27e-17	7.51e-15
PDRG1	20q11.21	0.422	1.57e-17	9.02e-15
TTI1	20q11.23	0.42	2.06e-17	1.15e-14
GTSE1	22q13.31	0.419	2.66e-17	1.44e-14
DLGAP4	20q11.23	0.416	4.4e-17	2.33e-14
UBE2V1	20q13.13	0.416	4.58e-17	2.36e-14
RALY	20q11.22	0.416	4.8e-17	2.41e-14
MAPRE1	20q11.21	0.416	5.19e-17	2.55e-14
DIDO1	20q13.33	0.415	5.99e-17	2.87e-14
E2F6	2p25.1	0.414	6.74e-17	3.15e-14
FANCI	15q26.1	0.414	7.21e-17	3.29e-14
PLAGL2	20q11.21	0.413	8.79e-17	3.93e-14
SOGA1	20q11.23	0.411	1.18e-16	5.16e-14
BIRC5	17q25.3	0.411	1.3e-16	5.54e-14
CDC25A	3p21.31	0.41	1.49e-16	6.22e-14
SMPD4	2q21.1	0.41	1.63e-16	6.66e-14
DSN1	20q11.23	0.409	1.75e-16	7.03e-14
TPX2	20q11.21	0.408	2.14e-16	8.27e-14
H2AFX	11q23.3	0.408	2.14e-16	8.27e-14
ZCCHC3	20p13	0.408	2.29e-16	8.68e-14
PCCB	3q22.3	-0.407	2.39e-16	8.77e-14
CSE1L	20q13.13	0.407	2.42e-16	8.77e-14
DDX27	20q13.13	0.407	2.44e-16	8.77e-14
NCOA6	20q11.22	0.406	3.09e-16	1.09e-13
RIDA	8q22.2	-0.405	3.53e-16	1.22e-13
PSMC3IP	17q21.2	0.405	3.73e-16	1.27e-13
PINK1	1p36.12	-0.403	4.97e-16	1.66e-13
NRF1	7q32.2	0.403	5.14e-16	1.69e-13
CDCA4	14q32.33	0.403	5.55e-16	1.8e-13
TROAP	12q13.12	0.402	6.72e-16	2.14e-13
DPYS	8q22.3	-0.401	7.08e-16	2.22e-13
NXT1	20p11.21	0.401	7.98e-16	2.47e-13
PHF20	20q11.22-q11.23	0.399	1.12e-15	3.42e-13
ANKLE2	12q24.33	0.398	1.4e-15	4.2e-13
CPNE1	20q11.22	0.397	1.59e-15	4.71e-13
CBFA2T2	20q11.21-q11.22	0.396	1.87e-15	5.43e-13
KIF18B	17q21.31	0.394	2.47e-15	7.09e-13
KIF23	15q23	0.394	2.78e-15	7.86e-13
ZNF335	20q13.12	0.393	3.33e-15	9.29e-13
CENPA	2p23.3	0.393	3.41e-15	9.39e-13
RMDN2	2p22.2	-0.392	4.05e-15	1.1e-12
CFHR4	1q31.3	-0.391	4.27e-15	1.12e-12
GABARAPL1	12p13.2	-0.391	4.29e-15	1.12e-12
SIAE	11q24.2	-0.391	4.3e-15	1.12e-12
ASF1B	19p13.12	0.391	4.35e-15	1.12e-12
SUCLG2	3p14.1	-0.391	4.72e-15	1.2e-12
KIF15	3p21.31	0.39	4.95e-15	1.24e-12
TRMT6	20p12.3	0.39	5.25e-15	1.29e-12
AGXT2	5p13.2	-0.39	5.28e-15	1.29e-12
SPPL3	12q24.31	0.39	5.32e-15	1.29e-12
RBM15B	3p21.2	0.388	7.18e-15	1.72e-12
GLYATL1	11q12.1	-0.388	7.34e-15	1.74e-12
RNF24	20p13	0.388	7.95e-15	1.86e-12
DNMT3B	20q11.21	0.388	8.1e-15	1.87e-12
CEP55	10q23.33	0.388	8.18e-15	1.87e-12
CENPL	1q25.1	0.387	8.53e-15	1.91e-12
HSD17B4	5q23.1	-0.387	8.56e-15	1.91e-12
DMGDH	5q14.1	-0.387	8.92e-15	1.95e-12
VXN	8q13.1	-0.387	8.95e-15	1.95e-12
KIFC1	6p21.32	0.386	1.07e-14	2.31e-12
TP53RK	20q13.12	0.385	1.18e-14	2.53e-12
UCKL1	20q13.33	0.385	1.22e-14	2.58e-12
BUB1B	15q15.1	0.384	1.39e-14	2.91e-12
LDHD	16q23.1	-0.383	1.73e-14	3.58e-12
TOP2A	17q21.2	0.382	1.95e-14	4e-12
NUF2	1q23.3	0.382	2.05e-14	4.15e-12
PIGU	20q11.22	0.382	2.15e-14	4.32e-12

[truncated: 7 more sheets: YTHDF2, YTHDF3, YTHDC2, ALKBH5, FTO, CD274, PDCD1]
