# Supplementary material for: Systematic analysis of the expression profile and prognostic significance of m6A regulators and PD-L1 in hepatocellular carcinoma
Source: Discov Oncol. 2022 Nov 25;13:131. doi: 10.1007/s12672-022-00595-x (PMC9700556; doi:10.1007/s12672-022-00595-x)
Supplement: Supplementary file 10 — Additional file10 (XLSX 20 KB) Table S5. GO and KEGG enrichment analysis of m6A regulators and their 170 co-expression genes in HCC patients. [file 12672_2022_595_MOESM10_ESM.xlsx]

## Sheet: GO(BP) enrichment analysis
Category	Term	Count	%	PValue	Genes	Fold Enrichment
GOTERM_BP_DIRECT	GO:0006397~mRNA processing	9	5.52147	0.000172285	HNRNPL, RBM27, SFPQ, PRPF38A, SCAF11, PPP1R8, ACIN1, HNRNPA1, SRSF7	5.74347
GOTERM_BP_DIRECT	GO:0000398~mRNA splicing, via spliceosome	9	5.52147	0.000727204	HNRNPL, HNRNPA3, SNRPD1, HNRNPU, SRSF3, DNAJC8, PABPC1, HNRNPA1, SRSF7	4.631
GOTERM_BP_DIRECT	GO:0016032~viral process	9	5.52147	0.00466484	ANKRD17, YWHAE, NUP107, TBP, LCK, NUP54, HNRNPA1, TAF4, RAE1	3.4384
GOTERM_BP_DIRECT	GO:0006406~mRNA export from nucleus	7	4.29448	0.000237437	DDX19A, NUP107, SRSF3, NUP54, SRSF7, RAE1, SMG6	7.99619
GOTERM_BP_DIRECT	GO:0008380~RNA splicing	7	4.29448	0.00331301	SFPQ, PRPF38A, SCAF11, SNRPD1, PPP1R8, ACIN1, SRSF7	4.81698
GOTERM_BP_DIRECT	GO:1901796~regulation of signal transduction by p53 class mediator	6	3.68098	0.00456496	HDAC2, TBP, TAF12, SETD9, TOP3A, TAF4	5.52732
GOTERM_BP_DIRECT	GO:0042127~regulation of cell proliferation	6	3.68098	0.0231108	LCK, CD27, RAPGEF2, JAK2, TPD52L2, PTK2	3.7048
GOTERM_BP_DIRECT	GO:0010629~negative regulation of gene expression	5	3.06748	0.0317064	CDC42, BBS2, RBL2, CD3E, TERF2	4.16903
GOTERM_BP_DIRECT	GO:0007077~mitotic nuclear envelope disassembly	4	2.45399	0.00657135	CTDNEP1, NUP107, NUP54, RAE1	10.3847
GOTERM_BP_DIRECT	GO:0010467~gene expression	4	2.45399	0.00836827	HNRNPL, HNRNPA3, HNRNPU, HNRNPA1	9.51927
GOTERM_BP_DIRECT	GO:0042102~positive regulation of T cell proliferation	4	2.45399	0.0153549	PTPRC, PDCD1LG2, CD3E, CORO1A	7.61542
GOTERM_BP_DIRECT	GO:1900034~regulation of cellular response to heat	4	2.45399	0.0275908	YWHAE, NUP107, NUP54, RAE1	6.09234
GOTERM_BP_DIRECT	GO:0031295~T cell costimulation	4	2.45399	0.0305103	CDC42, LCK, PDCD1LG2, CD3E	5.85802
GOTERM_BP_DIRECT	GO:0016311~dephosphorylation	4	2.45399	0.0390567	PTPRC, PPIP5K2, IMPAD1, INPP5K	5.31308
GOTERM_BP_DIRECT	GO:0051170~nuclear import	3	1.84049	0.0104856	SNRPD1, GEMIN4, HNRNPA1	19.0385
GOTERM_BP_DIRECT	GO:0006921~cellular component disassembly involved in execution phase of apoptosis	3	1.84049	0.0141493	APC, ACIN1, PTK2	16.3188
GOTERM_BP_DIRECT	GO:0070932~histone H3 deacetylation	3	1.84049	0.0141493	SFPQ, HDAC2, SMARCAD1	16.3188
GOTERM_BP_DIRECT	GO:0006409~tRNA export from nucleus	3	1.84049	0.0314092	NUP107, NUP54, RAE1	10.7092
GOTERM_BP_DIRECT	GO:0010827~regulation of glucose transport	3	1.84049	0.0332484	NUP107, NUP54, RAE1	10.3847
GOTERM_BP_DIRECT	GO:0006352~DNA-templated transcription, initiation	3	1.84049	0.0390096	TBP, TAF12, TAF4	9.51927
GOTERM_BP_DIRECT	GO:0038083~peptidyl-tyrosine autophosphorylation	3	1.84049	0.0472291	LCK, JAK2, PTK2	8.56735
GOTERM_BP_DIRECT	GO:0032210~regulation of telomere maintenance via telomerase	2	1.22699	0.0343305	TERF2, SMG6	57.1156
GOTERM_BP_DIRECT	GO:1904354~negative regulation of telomere capping	2	1.22699	0.0427287	TERF2, SMG6	45.6925

## Sheet: GO(MF) enrichment analysis
Category	Term	Count	%	PValue	Genes	Fold Enrichment
GOTERM_MF_DIRECT	GO:0005515~protein binding	111	68.0982	1.22759e-07	CD84, NUP107, SIRPG, HNRNPU, SLC8A1, KIAA1109, SNRPD1, KPNA6, SMARCAD1, CPNE3, FBXO5, VPS36, SLC25A46, SCAF11, COG3, CTDNEP1, ARMC1, TOM1L2, ACAP1, TXLNA, CD8A, GEMIN4, SRSF3, ERH, SRSF7, ANKRD17, FLII, GSTCD, UTP23, SPATA2, CORO1A, CDKN2AIP, MTDH, PRPSAP2, UBR5, INPP5K, ATP6V1C1, BBS2, TOE1, PRPF38A, VTA1, PHKB, PTK2, HNRNPL, COPS3, UBE2W, LRCH1, PTPRC, MRGBP, DLG5, CREBRF, CD27, CNTROB, DYNLRB1…	1.40325
GOTERM_MF_DIRECT	GO:0044822~poly(A) RNA binding	35	21.4724	2.57491e-10	ANKRD17, RBM27, YWHAE, HDAC2, STAU2, UTP23, HNRNPU, C1ORF52, ZCCHC17, CORO1A, SAMSN1, MTDH, SNRPD1, BRIX1, CPNE3, HNRNPA1, NOP58, HNRNPA3, PRPF38A, UTP11, NCOA5, SCAF11, DNTTIP2, FNDC3A, TPD52L2, HNRNPL, SFPQ, SERBP1, ACIN1, SRSF3, TSR1, ERH, PABPC1, PPIL4, SRSF7	3.44293
GOTERM_MF_DIRECT	GO:0003723~RNA binding	16	9.81595	0.000117712	ANKRD17, HNRNPA3, HNRNPU, CDKN2AIP, HNRNPL, DDX19A, SNRPD1, ATXN1L, UBR5, PPP1R8, PABPC3, SRSF3, BRIX1, PABPC1, HNRNPA1, RAE1	3.24853
GOTERM_MF_DIRECT	GO:0003676~nucleic acid binding	16	9.81595	0.0306122	TOE1, HNRNPA3, ZNF691, TOP3A, ZCCHC17, ZNF7, HNRNPL, DDX19A, SFPQ, ACIN1, SMARCAD1, SRSF3, PABPC1, HNRNPA1, SRSF7, PPIL4	1.80401
GOTERM_MF_DIRECT	GO:0019901~protein kinase binding	12	7.36196	0.00057522	CDC42, TOM1L2, PTPRC, APC, LCK, CD8A, FAF1, PTPN23, FBXO5, CD3E, JAK2, PTK2	3.54444
GOTERM_MF_DIRECT	GO:0000166~nucleotide binding	11	6.74847	0.00117029	HNRNPL, RBM27, SFPQ, HNRNPA3, PABPC3, ACIN1, SRSF3, PABPC1, HNRNPA1, SRSF7, PPIL4	3.51049
GOTERM_MF_DIRECT	GO:0008022~protein C-terminus binding	7	4.29448	0.00592478	LCK, VTA1, PABPC1, JAK2, VPS36, TERF2, CORO1A	4.27151
GOTERM_MF_DIRECT	GO:0043130~ubiquitin binding	4	2.45399	0.0327909	FAF1, UBR5, RAE1, VPS36	5.69534
GOTERM_MF_DIRECT	GO:0043548~phosphatidylinositol 3-kinase binding	3	1.84049	0.0123016	LCK, JAK2, CORO1A	17.5357
GOTERM_MF_DIRECT	GO:0030742~GTP-dependent protein binding	3	1.84049	0.0192854	CDC42, AP1G1, RAPGEF6	13.8824
GOTERM_MF_DIRECT	GO:0001103~RNA polymerase II repressing transcription factor binding	3	1.84049	0.0241025	BBS2, HDAC2, TBP	12.3399
GOTERM_MF_DIRECT	GO:0042169~SH2 domain binding	3	1.84049	0.027558	LCK, JAK2, PTK2	11.4889
GOTERM_MF_DIRECT	GO:0051059~NF-kappaB binding	3	1.84049	0.029356	HDAC2, FAF1, MTDH	11.1059

## Sheet: GO(CC) enrichment analysis
Category	Term	Count	%	PValue	Genes	Fold Enrichment
GOTERM_CC_DIRECT	GO:0005737~cytoplasm	79	48.4663	1.37692e-08	RBM27, GMEB2, CHD9, PTPN23, SMG6, NUDCD1, AP1G1, OGFOD1, DDI2, KPNA6, CPNE3, FBXO5, JAK2, PCMTD1, ATPAF2, TTC37, LYPLA1, TBP, UTP11, PARP2, COG3, TERF2, PJA2, RBL2, CTDNEP1, ARMC1, PTP4A2, DDX19A, SFPQ, TXLNA, ELF2, GEMIN4, SRSF3, PABPC3, RAPGEF2, DNAJC8, PABPC1, BDP1, SRSF7, ANKRD17, HDAC2, SAMD9, FLII, GSTCD, SPATA2, CORO1A, CENPC, MTDH, CDC42, VCPIP1, KATNA1, HSF2, PPP1R8, UBR5, INPP5K, HNRNPA…	1.75604
GOTERM_CC_DIRECT	GO:0005634~nucleus	73	44.7853	9.96497e-06	GMEB2, ZNF691, CHD9, FAF1, HNRNPU, PTPN23, ZCCHC17, SMG6, KIAA1109, NUDCD1, SNRPD1, OGFOD1, KPNA6, CPNE3, FBXO5, POLK, JAK2, VPS36, TTC37, TBP, NCOA5, PARP2, SCAF11, TOP3A, TET2, DNTTIP2, TERF2, RBL2, ARMC1, PTP4A2, DDX19A, SFPQ, GVINP1, ELF2, GEMIN4, PABPC1, SRSF7, ANKRD17, ZSWIM1, HDAC2, SPATA2, C1ORF52, CORO1A, SAMSN1, ZNF7, CENPC, MTDH, KATNA1, HSF2, PPP1R8, UBR5, ATXN1L, INPP5K, BRIX1, HNRNP…	1.56483
GOTERM_CC_DIRECT	GO:0005654~nucleoplasm	53	32.5153	1.40894e-08	NUP107, GMEB2, SETD9, CHD9, HNRNPU, PTPN23, SNRPD1, DDI2, KPNA6, SMARCAD1, FBXO5, POLK, JAK2, TTC37, TBP, UTP11, PARP2, SCAF11, COG3, TOP3A, TERF2, RBL2, SFPQ, ELF2, GEMIN4, SRSF3, DNAJC8, BDP1, SRSF7, HDAC2, FLII, BOD1L1, CDKN2AIP, CENPC, PPP1R8, UBR5, ATXN1L, HNRNPA1, ARFGEF1, TOE1, NOP58, HNRNPA3, TAF12, HNRNPL, COPS3, MRGBP, APC, CREBRF, DRG2, TSR1, ACIN1, TAF4, PPIL4	2.20979
GOTERM_CC_DIRECT	GO:0005829~cytosol	41	25.1534	0.0125711	YWHAE, NUP107, FAF1, WWC2, CORO1A, SAMSN1, CENPC, SMG6, CDC42, PPIP5K2, AP1G1, SNRPD1, VPS53, KPNA6, INPP5K, CPNE3, FBXO5, JAK2, VPS36, ATP6V1C1, ARFGEF1, BBS2, LYPLA1, VTA1, TOP3A, WWP1, PHKB, FNDC3A, PTK2, ARFGAP1, GVINP1, APC, LCK, GEMIN4, ACIN1, RAPGEF2, TSR1, PTPN7, PABPC1, KBTBD7, RAPGEF6	1.43564
GOTERM_CC_DIRECT	GO:0016020~membrane	35	21.4724	0.000415309	ANKRD17, YWHAE, NUP107, STAU2, SIRPG, HNRNPU, CORO1A, SLC8A1, CDC42, KIAA1109, AP1G1, VPS53, UBR5, KPNA6, INPP5K, JAK2, HNRNPA1, PCMTD1, BBS2, NOP58, COG3, FNDC3A, HNRNPL, DDX19A, ACAP1, TXLNA, PTPRC, IMPAD1, SERBP1, GEMIN4, DRG2, RAPGEF2, ERH, DYNLRB1, PABPC1	1.84667
GOTERM_CC_DIRECT	GO:0005730~nucleolus	22	13.4969	1.36427e-05	ARFGEF1, TOE1, NOP58, UTP11, SCAF11, PARP2, STAU2, UTP23, SPATA2, DNTTIP2, ZCCHC17, CDKN2AIP, MTDH, SMG6, RBL2, ATXN1L, GEMIN4, TSR1, ACIN1, BRIX1, RAE1, UTP14C	2.97979
GOTERM_CC_DIRECT	GO:0030529~intracellular ribonucleoprotein complex	7	4.29448	0.0011266	HNRNPL, HNRNPA3, SNRPD1, HNRNPU, PABPC1, ZCCHC17, HNRNPA1	5.97452
GOTERM_CC_DIRECT	GO:0005815~microtubule organizing center	6	3.68098	0.0102515	CDC42, BBS2, AKAP11, KATNA1, FLII, PTK2	4.55202
GOTERM_CC_DIRECT	GO:0016607~nuclear speck	6	3.68098	0.0295492	TOE1, RBM27, ATPAF2, PPP1R8, ACIN1, SRSF3	3.46497
GOTERM_CC_DIRECT	GO:0031965~nuclear membrane	6	3.68098	0.0472645	CTDNEP1, DDX19A, NUP107, PRPF38A, NUP54, MTDH	3.0413
GOTERM_CC_DIRECT	GO:0019013~viral nucleocapsid	5	3.06748	9.01271e-05	HNRNPL, HNRNPA3, SNRPD1, HNRNPA1, UTP14C	20.7279
GOTERM_CC_DIRECT	GO:0071013~catalytic step 2 spliceosome	5	3.06748	0.00806	HNRNPA3, SNRPD1, HNRNPU, PABPC1, HNRNPA1	6.3085
GOTERM_CC_DIRECT	GO:0005635~nuclear envelope	5	3.06748	0.0476154	CTDNEP1, NUP107, FAF1, NUP54, RAE1	3.6502
GOTERM_CC_DIRECT	GO:0032040~small-subunit processome	4	2.45399	0.00329424	NOP58, UTP11, UTP23, UTP14C	13.2659
GOTERM_CC_DIRECT	GO:0005643~nuclear pore	4	2.45399	0.0238717	DDX19A, NUP107, KPNA6, RAE1	6.44869
GOTERM_CC_DIRECT	GO:0000776~kinetochore	4	2.45399	0.0323172	MTBP, NUP107, APC, CENPC	5.73217
GOTERM_CC_DIRECT	GO:0030532~small nuclear ribonucleoprotein complex	3	1.84049	0.00910118	ARFGEF1, SNRPD1, GEMIN4	20.4841
GOTERM_CC_DIRECT	GO:0036464~cytoplasmic ribonucleoprotein granule	3	1.84049	0.0191997	CDC42, HNRNPU, PABPC1	13.9292
GOTERM_CC_DIRECT	GO:0001772~immunological synapse	3	1.84049	0.0341553	LCK, CD3E, CORO1A	10.242
GOTERM_CC_DIRECT	GO:0005669~transcription factor TFIID complex	3	1.84049	0.0379348	TBP, TAF12, TAF4	9.67304

## Sheet: KEGG enrichment analysis
Category	Term	Count	%	PValue	Genes	Fold Enrichment
KEGG_PATHWAY	hsa03040:Spliceosome	8	4.90798	0.00017494	HNRNPA3, PRPF38A, SNRPD1, HNRNPU, ACIN1, SRSF3, HNRNPA1, SRSF7	6.56785
KEGG_PATHWAY	hsa03013:RNA transport	7	4.29448	0.00432089	NUP107, GEMIN4, PABPC3, ACIN1, NUP54, PABPC1, RAE1	4.4438
KEGG_PATHWAY	hsa04144:Endocytosis	7	4.29448	0.020778	ARFGEF1, CDC42, ACAP1, VTA1, WWP1, VPS36, ARFGAP1	3.17151
KEGG_PATHWAY	hsa04660:T cell receptor signaling pathway	5	3.06748	0.0123172	CDC42, PTPRC, LCK, CD8A, CD3E	5.45952
KEGG_PATHWAY	hsa04514:Cell adhesion molecules (CAMs)	5	3.06748	0.0386229	CD2, PTPRC, CD8A, PDCD1LG2, TIGIT	3.84474
KEGG_PATHWAY	hsa05340:Primary immunodeficiency	4	2.45399	0.00341964	PTPRC, LCK, CD8A, CD3E	12.8459
KEGG_PATHWAY	hsa03015:mRNA surveillance pathway	4	2.45399	0.0484094	PABPC3, ACIN1, PABPC1, SMG6	4.79958
