# Supplementary material for: Systematic analysis of the expression profile and prognostic significance of m6A regulators and PD-L1 in hepatocellular carcinoma
Source: Discov Oncol. 2022 Nov 25;13:131. doi: 10.1007/s12672-022-00595-x (PMC9700556; doi:10.1007/s12672-022-00595-x)
Supplement: Supplementary file 11 — Additional file11 (XLSX 10 KB) Table S6. Clinical correlation between the altered and unaltered groups of m6A regulators and PD-L1 in HCC patients. [file 12672_2022_595_MOESM11_ESM.xlsx]

## Sheet: Sheet1
Clinical Attribute	Attribute Type	Statistical Test	p-Value	q-Value
Race Category	Patient	Chi-squared Test	< 10-10	< 10-10
Mutation Count	Sample	Wilcoxon Test	< 10-10	< 10-10
Liver fibrosis ishak score category	Patient	Chi-squared Test	< 10-10	< 10-10
Vascular Invasion	Patient	Chi-squared Test	< 10-10	1.25e-10
Vascular Invasion	Sample	Chi-squared Test	< 10-10	1.25e-10
Neoplasm Histologic Grade	Patient	Chi-squared Test	4.6e-08	6.57e-07
Neoplasm Histologic Grade	Sample	Chi-squared Test	4.6e-08	6.57e-07
Primary Tumor Site	Sample	Chi-squared Test	9.422e-05	0.0009422
Cancer Type Detailed	Sample	Chi-squared Test	0.002587	0.0216
Patient Height	Patient	Wilcoxon Test	0.005507	0.0424
