# Supplementary material for: Systematic analysis of the expression profile and prognostic significance of m6A regulators and PD-L1 in hepatocellular carcinoma
Source: Discov Oncol. 2022 Nov 25;13:131. doi: 10.1007/s12672-022-00595-x (PMC9700556; doi:10.1007/s12672-022-00595-x)
Supplement: Supplementary file 12 — Additional file12 (XLSX 12 KB) Table S7. Expression of m6A regulators and PD-L1/PDCD1 in 20 patients with hepatocellular carcinoma. [file 12672_2022_595_MOESM12_ESM.xlsx]

## Sheet: Sheet1
2-△△ct value of m6A regulators in HCC
Patients	KIAA1429	METTL3	RBM15	WTAP	ZC3H13	METTL16	METTL14	HNRNPC	YTHDF1	YTHDF2	YTHDF3	YTHDC1	YTHDC2	ALKBH5	FTO	PD-L1	PDCD1
1#	6.38	5.26	4.53	7.43	3.38	6.26	4.53	8.43	11.38	9.26	7.53	10.43	5.38	5.26	6.53	3.22	3.11
2#	7.97	6.16	5.3	5	5.97	5.16	5.3	6.06	8.97	7.16	6.3	7.64	8.97	3.16	5.98	0.25	4.54
3#	5.5	4.22	4.72	8.51	4.5	8.22	2.72	7.51	7.5	10.22	9.72	9.21	7.5	4.45	4.56	2.14	3.96
4#	3.05	5.01	5.13	4.79	0.42	9.43	4.16	9.46	3.99	4.76	8.88	6.88	3.78	0.67	10.34	0.16	0.17
5#	4.85	8.97	4.1	6.85	6.35	5.46	8.02	4.82	4.65	5.29	4.37	4.03	9.01	8.06	2.56	6.19	0.5
6#	6.49	1.06	6.54	0.46	4.26	6.2	7.34	5.1	8.36	6.13	6.81	6.2	1.07	2.88	3	0.3	0.38
7#	5.03	2.85	9.02	1.85	4.85	3.02	6.51	8.46	5.03	2.03	6.1	5.11	0.46	4.61	1.3	4.52	4.02
8#	1.08	3.99	8.44	2.77	2.52	1.59	0.44	9.79	2	0.64	4.13	0.48	5.22	0.84	0.96	0.86	3.21
9#	6.04	5.97	1	5.19	3.19	0.62	1.96	6.59	6.49	5.16	0.95	1.16	6.03	0.39	5.14	1.03	1.01
10#	3.2	6.46	2.48	3.56	9.67	3.64	2.49	3.12	9.03	2.49	1.65	2.58	3.28	1.64	8.99	1.15	0.89
11#	2.52	9.03	6.13	4.62	8.06	7.24	6.34	0.34	0.68	9.16	8.16	9.06	3.91	6.26	10.59	1.23	0.96
12#	1.35	2.43	8.1	1.33	2.55	1.3	5.85	6.93	1.49	7.85	5.29	6.55	1.35	8	3.26	0.22	1.56
13#	6.86	3.04	0.94	7.1	1.64	1.89	4.61	3.09	5.11	10.16	7.11	3.92	0.82	3.01	3.47	0.81	3.51
14#	7.94	1.06	0.53	5.45	2.89	2.16	7.13	4.58	6.79	3.46	6.08	4.06	1.69	0.36	5.6	1.45	1.52
15#	3.04	1.27	6.46	3.64	4.92	5.64	0.86	0.46	8.05	0.31	8.17	2.13	9.38	1.3	0.92	4.03	1.36
16#	1.55	0.84	5.18	1.05	3.67	7.83	1.67	1.82	1.88	1.97	9.66	0.56	4.29	0.46	4.06	1.68	2.85
17#	2.4	6.68	4.37	4.01	5.3	4.3	4.13	7.97	3.99	6.29	0.34	4.21	6.53	3.15	6.2	3.52	3.64
18#	1.86	5.46	6.18	3.33	1.96	2.56	2.5	8.16	10.29	8.43	1.02	3.62	8.38	5.3	8.16	1.31	0.92
19#	6.84	2.2	2.44	2.03	0.64	0.61	3.61	3.64	1.98	10.34	3.86	1.22	1.66	4	3.66	0.58	1.06
20#	5.13	3.01	1.67	0.51	3.99	0.33	4.68	5.3	6.47	1.82	9.37	6.89	0.39	3.75	5.17	0.43	1.35
